# Supplementary material for: Integrating Reference Intervals into Chimpanzee Welfare Research
Source: Animals (Basel). 2023 Feb 12;13(4):639. doi: 10.3390/ani13040639 (PMC9951686; doi:10.3390/ani13040639)
Supplement: Supplementary file 1 [file animals-13-00639-s001.zip]

Archive with 1 entries (1 files):
- animals-2156649-supplementary.pdf
